# Supplementary material for: Effects of multidomain lifestyle intervention on frailty among older men and women – a secondary analysis of a randomized clinical trial
Source: Ann Med. 2025 Jan 1;57(1):2446699. doi: 10.1080/07853890.2024.2446699 (PMC11703011; doi:10.1080/07853890.2024.2446699)
Supplement: Supplemental Material [file IANN_A_2446699_SM1042.zip]

Archive with 3 entries (2 files):
- Suppl_Mat/
- Suppl_Mat/CONSORT Checklist.doc
- Suppl_Mat/Ethical approval.pdf
